# Supplementary material for: The Performance Analysis of PSO-ResNet for the Fault Diagnosis of Vibration Signals Based on the Pipeline Robot
Source: Sensors (Basel). 2023 Apr 26;23(9):4289. doi: 10.3390/s23094289 (PMC10181494; doi:10.3390/s23094289)
Supplement: Supplementary file 1 [file sensors-23-04289-s001.zip › train.py]

import os
import sys
import argparse
import logging
from torch.utils.tensorboard import SummaryWriter
from model import ResNet
#from model_resnet50 import resnet50
import torch
from torchvision import transforms
import torch.optim as optim
from dataset import MyDataset
from utils import read_split_data
from tqdm import tqdm
import math
import random
import warnings
import json
import torch.backends.cudnn as cudnn
import torch.optim.lr_scheduler as lr_scheduler
from data_split2 import data_set_split
parser = argparse.ArgumentParser(description='Training with pytorch')
parser.add_argument("--dataset_type",default='My_data',type=str,help='type of dataset')
parser.add_argument("--root_datasets",default=r"C:\Users\Yu\PycharmProjects\pythonProject4\img\\",help='Dataset directory path')
parser.add_argument("--target_data_folder",default=r"C:\Users\Yu\PycharmProjects\pythonProject4\output\\",help='Dataset directory path')
parser.add_argument('--balance_data', action='store_true',help="Balance training data by down-sampling more frequent labels.")
parser.add_argument('--net', default="resnet50",help="The network architecture, it can be resnet18, resnet50,or resnet152.")
parser.add_argument('--lr', '--learning-rate', default=0.001, type=float, # 5e-4
                    help='initial learning rate')
parser.add_argument('--momentum', default=0.9, type=float,
                    help='Momentum value for optim')
parser.add_argument('--gamma', default=0.1, type=float,
                    help='Gamma update for SGD')
parser.add_argument('--resume', default=None, type=str, help='Checkpoint state_dict file to resume training from')
# Train params
parser.add_argument('--batch_size', default=16, type=int,
                    help='Batch size for training')
parser.add_argument('--num_epochs', default=1000, type=int,
                    help='the number epochs')
parser.add_argument('--num_workers', default=8, type=int,
                    help='Number of workers used in dataloading')
parser.add_argument('--use_cuda', default=True, type=bool,
                    help='Use CUDA to train model')
parser.add_argument('--checkpoint_folder', default='1_model_newspaper_hecheng_ToDesk/',
                    help='Directory for saving checkpoint models')
parser.add_argument('--lrf', type=float, default=0.01)
parser.add_argument('--seed', default=10, type=int,help='seed for initializing training. ')

logging.basicConfig(stream=sys.stdout, level=logging.INFO,
                    format='%(asctime)s - %(name)s - %(levelname)s - %(message)s')
def train_one_epoch(model, optimizer, data_loader, device, epoch):
    model.train()
    loss_function = torch.nn.CrossEntropyLoss()
    mean_loss = torch.zeros(1).to(device)
    optimizer.zero_grad()

    data_loader = tqdm(data_loader, file=sys.stdout)

    for step, data in enumerate(data_loader):
        images, labels = data

        pred = model(images.to(device))

        loss = loss_function(pred, labels.to(device))
        loss.backward()
        mean_loss = (mean_loss * step + loss.detach()) / (step + 1)  # update mean losses

        data_loader.desc = "[epoch {}] mean loss {}".format(epoch, round(mean_loss.item(), 3))

        if not torch.isfinite(loss):
            print('WARNING: non-finite loss, ending training ', loss)
            sys.exit(1)

        optimizer.step()
        optimizer.zero_grad()

    return mean_loss.item()

# @torch.no_grad()
def evaluate(model, data_loader, device):
    model.eval()
    total_num = len(data_loader.dataset)
    sum_num = torch.zeros(1).to(device)

    data_loader = tqdm(data_loader, file=sys.stdout)
    with torch.no_grad():
        for step, data in enumerate(data_loader):
            images, labels = data
            pred = model(images.to(device))
            pred = torch.max(pred, dim=1)[1]
            sum_num += torch.eq(pred, labels.to(device)).sum()

    return sum_num.item() / total_num


def adjust_learning_rate(args):
    lf = lambda x: ((1 + math.cos(x * math.pi / args.num_epochs)) / 2) * (1 - args.lrf) + args.lrf  # cosine
    print(lf)
    return lf

def class2json(train_dataset):
    flower_list = train_dataset.image_cla
    print("flower_list",flower_list)
    cla_dict = dict((val, key) for key, val in flower_list.items())
    # write dict into json file
    json_str = json.dumps(cla_dict, indent=9)
    with open('class_indices.json', 'w') as json_file:
        json_file.write(json_str)

def main():
    args = parser.parse_args()
    device = torch.device("cuda:0" if torch.cuda.is_available() and args.use_cuda else "cpu")
    if torch.cuda.is_available() and args.use_cuda:
        torch.backends.cudnn.benchmark = True
    if args.seed is not None:
        random.seed(args.seed)
        torch.manual_seed(args.seed)
        cudnn.deterministic = True
        warnings.warn('You have chosen to seed training. '
                      'This will turn on the CUDNN deterministic setting, '
                      'which can slow down your training considerably! '
                      'You may see unexpected behavior when restarting '
                      'from checkpoints.')
        logging.info("Use Cuda.")
    logging.info(args)
    tb_writer = SummaryWriter()
    if args.net == 'resnet50':
        create_net = ResNet(num_class=10).to(device)
    transform = {
        "train": transforms.Compose([
            transforms.RandomResizedCrop(224),
            transforms.RandomHorizontalFlip(),
            transforms.ToTensor(),
            transforms.Normalize([0.485, 0.456, 0.406], [0.229, 0.224, 0.225])
        ]),
        "val": transforms.Compose([
            transforms.RandomResizedCrop(224),
            transforms.RandomHorizontalFlip(),
            transforms.ToTensor(),
            transforms.Normalize([0.485, 0.456, 0.406], [0.229, 0.224, 0.225])
        ])}

    train_images_path, train_images_labels, val_images_path, val_images_labels = data_set_split(args.root_datasets,args.target_data_folder)
    train_dataset = MyDataset(image_path=train_images_path, image_cla=train_images_labels, transform=transform["train"])
    print("train_dataset",train_dataset)
    val_dataset = MyDataset(image_path=val_images_path, image_cla=val_images_labels, transform=transform["val"])
    train_loader = torch.utils.data.DataLoader(train_dataset,
                                               batch_size=args.batch_size,
                                               shuffle=True,
                                               pin_memory=True,
                                               num_workers=args.num_workers,
                                               collate_fn=train_dataset.collate_fn)

    val_loader = torch.utils.data.DataLoader(val_dataset,
                                             batch_size=args.batch_size,
                                             shuffle=False,
                                             pin_memory=True,
                                             num_workers=args.num_workers,
                                             collate_fn=val_dataset.collate_fn)
    pg = [p for p in create_net.parameters() if p.requires_grad]
    optimizer = optim.SGD(pg, lr=args.lr, momentum=0.9, weight_decay=1E-4)

    lf = adjust_learning_rate(args)
    scheduler = lr_scheduler.LambdaLR(optimizer, lr_lambda=lf)
    for epoch in range(args.num_epochs):
        mean_loss = train_one_epoch(model=create_net,
                                    optimizer=optimizer,
                                    data_loader=train_loader,
                                    device=device,
                                    epoch=epoch)

        scheduler.step()
        acc = evaluate(model=create_net,
                       data_loader=val_loader,
                       device=device)
        logging.info("[epoch {}] accuracy: {}".format(epoch, round(acc, 3)))
        tags = ["loss", "accuracy", "learning_rate"]
        tb_writer.add_scalar(tags[0], mean_loss, epoch)
        tb_writer.add_scalar(tags[1], acc, epoch)
        tb_writer.add_scalar(tags[2], optimizer.param_groups[0]["lr"], epoch)

        torch.save(create_net.state_dict(), "./weights_new/model-{} of {}-{}-{}.pth".format(epoch,args.num_epochs,mean_loss,acc))

if __name__ == '__main__':
    main()
